# Supplementary material for: Discovery of Novel Metalloenzyme Inhibitors Based on Property Characterization: Strategy and Application for HDAC1 Inhibitors
Source: Molecules. 2024 Feb 29;29(5):1096. doi: 10.3390/molecules29051096 (PMC10935415; doi:10.3390/molecules29051096)
Supplement: Supplementary file 1 [file molecules-29-01096-s001.zip]

Archive with 1 entries (1 files):
- molecules-2775757-supplementary.pdf
